# Supplementary material for: Improving butenyl-spinosyn production in Saccharopolyspora pogona through combination of metabolic engineering and medium optimization
Source: Front Microbiol. 2025 Apr 23;16:1561042. doi: 10.3389/fmicb.2025.1561042 (PMC12055833; doi:10.3389/fmicb.2025.1561042)
Supplement: Supplementary file 2 [file Supplementary_file_2.xlsx]

## Sheet: aG6 data
						aG6 Figure3E			aG6 Figure3D
	aG6 Figure3A				Time (h)	CER		Time (h)	pH
					0	0		0	0
Time (h)	butenyl-spinosyn (mg/L)				1	2.37		1	7.4
12	0	0	0		2	1.94		2	7.77
24	5.36	7.89	8.42		3	1.75		3	7.88
36	27.15	21.92	29.02		4	1.59		4	7.93
48	30.54	34.22	32.58		5	1.66		5	7.97
60	37.91	38.47	37.01		6	1.58		6	7.98
72	41.66	46.32	39.73		7	1.68		7	7.98
84	54.58	58.49	50.19		8	1.77		8	7.97
96	79.67	88.41	76.21		9	1.84		9	7.96
108	97.98	93.81	95.58		10	2.05		10	7.94
120	122.36	129.57	119.01		11	2.23		11	7.92
					12	2.36		12	7.91
					13	2.37		13	7.91
					14	2.58		14	7.9
					15	2.64		15	7.9
	aG6 Figure3C glucose concentration				16	2.72		16	7.91
Time (h)	aG6				17	2.7		17	7.91
0	22.49	23.68	24.46		18	2.7		18	7.91
12	22.29	23.08	23.95		19	2.63		19	7.93
24	22.04	21.46	21.04		20	2.56		20	7.96
36	20.21	19.58	18.98		21	2.58		21	7.96
48	18.34	17.62	18.02		22	2.56		22	7.97
60	16.01	15.87	15.36		23	2.59		23	7.99
72	14.1	13.53	12.85		24	2.7		24	8
84	9.48	7.55	7.03		25	2.72		25	7.99
96	5.66	3.6	4.01		26	2.77		26	7.99
108	1.26	1.02	0.73		27	2.87		27	7.99
120	0.61	0.25	0.54		28	2.96		28	7.98
					29	3.11		29	7.97
					30	3.14		30	7.96
					31	3.27		31	7.96
					32	3.36		32	7.95
Fermentation medium used for intracellular metabolite extraction					33	3.43		33
glucose 10 g/L					34	3.55		34	7.94
tryptone 30 g/L					35	3.66		35	7.93
yeast extract 3 g/L					36	3.85		36	7.93
MgSO4·7H2O 2 g/L					37	3.96		37	7.92
KH2PO4 0.5 g/L					38	4.13		38	7.91
pH 7.5					39	4.24		39	7.91
					40	4.31		40	7.91
					41	4.42		41	7.91
					42	4.54		42	7.92
					43	4.53		43	7.92
					44	4.52		44	7.93
					45	4.62		45	7.93
					46	4.6		46	7.94
					47	4.68		47	7.94
					48	4.65		48	7.94
					49	4.71		49	7.94
					50	4.86		50	7.94
					51	4.82		51	7.94
					52	4.81		52	7.94
					53	4.9		53	7.93
					54	4.95		54	7.92
					55	5		55	7.91
					56	5.11		56	7.9
					57	5.19		57	7.89
					58	5.27		58	7.88
					59	5.39		59	7.86
					60	5.26		60	7.83
					61	5.33		61	7.81
					62	5.32		62	7.79
					63	5.45		63	7.77
					64	5.5		64	7.73
					65	5.59		65	7.7
					66	5.66		66	7.66
					67	5.76		67	7.62
					68	5.77		68	7.58
					69	5.84		69	7.52
					70	5.91		70	7.47
					71	6.02		71	7.41
					72	6.14		72	7.34
					73	6.08		73	7.26
					74	6.08		74	7.17
					75	6.27		75	7.09
					76	6.38		76	7.14
					77	6.46		77	7.15
					78	6.81		78	7.06
					79	6.77		79	7.08
					80	6.4		80	7.11
					81	6.72		81	7.14
					82	6.87		82	7.16
					83	7.11		83	7.17
					84	7.24		84	7.18
					85	7.6		85	7.19
					86	7.54		86	7.2
					87	7.55		87	7.22
					88	7.71		88	7.26
					89	7.66		89	7.27
					90	7.69		90	7.28
					91	7.61		91	7.28
					92	7.61		92	7.28
					93	7.61		93	7.29
					94	7.59		94	7.3
					95	7.56		95	7.3
					96	7.68		96	7.3
					97	7.64		97	7.29
					98	7.52		98	7.29
					99	7.53		99	7.28
					100	7.55		100	7.27
					101	7.56		101	7.27
					102	7.56		102	7.28
					103	7.6		103	7.28
					104	7.51		104	7.28
					105	7.56		105	7.29
					106	7.5		106	7.29
					107	7.49		107	7.29
					108	7.5		108	7.29
					109	7.28		109	7.27
					110	7.3		110	7.26
					111	7.24		111	7.26
					112	7.27		112	7.26
					113	7.18		113	7.27
					114	7.21		114	7.26
					115	7.21		115	7.26
					116	7.21		116	7.27
					117	6.51		117	7.27
					118	5.85		118	7.26
					119	5.33		119	7.27
					120	5.08		120	7.27
					121			121	7.4
					122			122
					123			123
					124			124
					125			125
					126			126
					127			127
					128			128
					129			129
					130			130
					131			131
					132			132
					133			133
					134			134
					135			135
					136			136
					137			137
					138			138
					139			139
					140			140
					141			141
					142			142
					143			143
					144			144
